# Supplementary material for: A Sulfated Polysaccharide from the Green Alga Caulerpa taxifolia: Characteristics of Its Structure and Anti-Diabetic Activity
Source: Mar Drugs. 2025 Sep 25;23(10):374. doi: 10.3390/md23100374 (PMC12565132; doi:10.3390/md23100374)
Supplement: Supplementary file 1 [file marinedrugs-23-00374-s001.zip]

Archive with 1 entries (1 files):
- marinedrugs-3884165-supplementary.pdf
